# Supplementary material for: CoSTA: unsupervised convolutional neural network learning for spatial transcriptomics analysis
Source: BMC Bioinformatics. 2021 Aug 9;22:397. doi: 10.1186/s12859-021-04314-1 (PMC8351440; doi:10.1186/s12859-021-04314-1)
Supplement: Supplementary file 16 — Additional file 16. Supplementary Table 4: All CoSTA SE genes in Slide-seq data 2 days after injury ranked according to their similarity to query genes Vim, Ctsd, and Gfap. Ranking according to CoSTA feature vectors as well as by pixel correlation are shown. Columns 4 and 5 indicate whether each gene was found to be correlated to these query genes by SPARK or SpatialDE. [file 12859_2021_4314_MOESM16_ESM.xlsx]

## Sheet: Gene Lists (2)
Supplementary Table 4
CoSTA SE Gene	CoSTA Rank	PixelRank	In SPARK?	In SpatialDE?																	SpatialDE Cluster (no SE filter)	Costa Rank	In COSTA	In SPARK			SpatialDE Cluster (SE filter)	CoSTA Rank	Pixel Rank
Vim	1	1	No	Yes																	Vim	1	Vim	#N/A			Vim	1	1
Gfap	2	3	Yes	Yes																	Gfap	2	Gfap	#N/A			Gfap	2	3
Ctsd	3	2	Yes	Yes																	Ctsd	3	Ctsd	#N/A			Ctsd	3	2
Col1a2	4	4	No	Yes																	Col1a2	4	Col1a2	#N/A			Col1a2	4	4
Ctss	5	134	Yes	Yes																	Ctss	5	Ctss	#N/A			Ctss	5	134
Dcn	6	5	No	Yes																	Dcn	6	Dcn	#N/A			Dcn	6	5
Apod	7	229	No	No																	Cd63	8	Cd63	#N/A			Cd63	8	144
Cd63	8	144	Yes	Yes																	Atox1	23	Atox1	#N/A			Atox1	23	156
Ftl1	9	313	Yes	No																	Mgp	106	Mgp	#N/A			Mgp	106	222
Tomm7	10	240	No	No																	Hist1h2bc	210	Hist1h2bc	#N/A			Hist1h2bc	210	189
Rgs4	11	306	No	No																	Dbi	228	Dbi	#N/A			Dbi	228	429
Ndufv3	12	224	No	No																	Gng5	266	Gng5	#N/A			Gng5	266	40
Mapk1	13	150	No	No																	Hexb	272	Hexb	#N/A			Hexb	272	68
Dgkz	14	223	No	No																	Lyz2	357	Lyz2	#N/A			Lyz2	357	184
Calr	15	359	No	No																	Npc2	372	Npc2	#N/A			Npc2	372	119
Hspa5	16	256	No	No																	C1qc	375	C1qc	#N/A			C1qc	375	53
Atp1a1	17	241	No	No																	Ctnnal1	387	Ctnnal1	#N/A			Ctnnal1	387	13
Erc2	18	290	No	No																	Pbxip1	416	Pbxip1	#N/A			Pbxip1	416	61
Itpr1	19	200	No	No																	Acadl	429	Acadl	#N/A			Acadl	429	30
Fam131a	20	220	No	No																	Stk39	430	Stk39	#N/A			Stk39	430	130
Pabpc1	21	268	No	No																	C1qa	431	C1qa	#N/A			C1qa	431	38
Foxp1	22	217	No	No																	Thumpd3	444	Thumpd3	#N/A			Thumpd3	444	14
Atox1	23	156	No	Yes																	Tesk1	450	Tesk1	#N/A			Tesk1	450	19
Ndfip2	24	173	No	No																	S100a1	453	S100a1	#N/A			S100a1	453	93
Prrc2c	25	282	No	No																	Pcp4l1	463	Pcp4l1	#N/A			Pcp4l1	463	209
Stau2	26	221	No	No																	Slc31a1	469	Slc31a1	#N/A			Slc31a1	469	23
Zc3h13	27	247	No	No																	Id3	474	Id3	#N/A			Id3	474	45
Dnajc21	28	231	No	No																	Car14	475	Car14	#N/A			Car14	475	22
Cdc5l	29	237	No	No																	Sh3d19	476	Sh3d19	#N/A			Sh3d19	476	7
Cxxc5	30	165	No	No																	Cd9	477	Cd9	#N/A			Cd9	477	59
Pfn1	31	163	No	No																	Tgfb2	479	Tgfb2	#N/A			Tgfb2	479	17
Cdk11b	32	206	No	No																	Acaa2	482	Acaa2	#N/A			Acaa2	482	32
Rabl6	33	242	No	No																	Plin3	484	Plin3	#N/A			Plin3	484	11
Stmn1	34	234	No	No																	Gpr88	486	Gpr88	#N/A			Gpr88	486	35
Gda	35	302	No	No																	Slco1c1	488	Slco1c1	#N/A			Slco1c1	488	39
Psap	36	336	No	No																	Slc16a2	492	Slc16a2	#N/A			Slc16a2	492	41
Rabep1	37	287	No	No																	Ccdc66	497	Ccdc66	#N/A			Ccdc66	497	36
Soga3	38	293	No	No																	Elovl7	509	Elovl7	#N/A			Elovl7	509	26
Nos1ap	39	226	No	No																	Tnfaip8	520	Tnfaip8	#N/A			Tnfaip8	520	10
Prdx2	40	299	No	No																	Kcnj13	524	Kcnj13	#N/A			Kcnj13	524	64
Scn1b	41	319	No	No																	Tbc1d9	527	Tbc1d9	#N/A			Tbc1d9	527	58
Eif4g3	42	250	No	No																	Vamp8	531	Vamp8	#N/A			Vamp8	531	37
Eif3c	43	351	No	No																	Phactr2	532	Phactr2	#N/A			Phactr2	532	16
Sept11	44	218	No	No																	Otx2	535	Otx2	#N/A			Otx2	535	43
Rpl35a	45	228	No	No																	Cd59a	536	Cd59a	#N/A			Cd59a	536	55
Enc1	46	349	No	No																	Clic6	539	Clic6	#N/A			Clic6	539	56
Ppap2b	47	194	No	No																	Tmem98	541	Tmem98	#N/A			Tmem98	541	9
Eef1a1	48	297	No	No																	Folr1	542	Folr1	#N/A			Folr1	542	52
mt-Nd5	49	301	No	No																	Rbp1	543	Rbp1	#N/A			Rbp1	543	65
Uqcr11	50	428	No	No																	Kl	547	Kl	#N/A			Kl	547	60
Ubl5	51	259	No	No																	Cox8b	548	Cox8b	#N/A			Cox8b	548	62
Fam107a	52	181	No	No																	Hemk1	549	Hemk1	#N/A			Hemk1	549	12
Map9	53	210	No	No																	Vcam1	551	Vcam1	#N/A			Vcam1	551	6
Pgm2l1	54	387	No	No																	Calml4	555	Calml4	#N/A			Calml4	555	75
Dynlrb1	55	341	No	No																	Fxyd1	559	Fxyd1	#N/A			Fxyd1	559	168
Ppig	56	304	No	No																	Vat1l	566	Vat1l	#N/A			Vat1l	566	67
Egr1	57	275	No	No																	Ifi27	587	Ifi27	#N/A			Ifi27	587	100
Rplp2	58	248	No	No																	Ezr	588	Ezr	#N/A			Ezr	588	85
Hint1	59	298	No	No																	Spint2	589	Spint2	#N/A			Spint2	589	71
Atp5h	60	309	No	No																	Cab39l	597	Cab39l	#N/A			Cab39l	597	70
Tceb2	61	289	No	No																	Gas6	601	Gas6	#N/A			Gas6	601	80
Hspa12a	62	145	No	No																	1500015O10Rik	602	1500015O10Rik	#N/A			1500015O10Rik	602	405
Epha4	63	261	No	No																	Sostdc1	608	Sostdc1	#N/A			Sostdc1	608	92
Mgll	64	279	No	No																	Etfb	609	Etfb	#N/A			Etfb	609	82
Cryab	65	205	No	No																	mt-Rnr2	612	mt-Rnr2	#N/A			mt-Rnr2	612	635
Ddx24	66	408	No	No																	Igfbp2	613	Igfbp2	#N/A			Igfbp2	613	233
Lmo4	67	414	No	No																	Pltp	614	Pltp	#N/A			Pltp	614	78
Uqcr10	68	385	No	No																	Enpp2	617	Enpp2	#N/A			Enpp2	617	629
Rpl41	69	348	No	No																	Cdkn1c	618	Cdkn1c	#N/A			Cdkn1c	618	89
Gnao1	70	322	No	No																	Cdkn1b	621	Cdkn1b	#N/A			Cdkn1b	621	46
2010107E04Rik	71	379	No	No																	Ccnd2	623	Ccnd2	#N/A			Ccnd2	623	86
Ntrk2	72	342	No	No																	Nnat	624	Nnat	#N/A			Nnat	624	81
Fkbp2	73	328	No	No																	Trpm3	627	Trpm3	#N/A			Trpm3	627	107
Zfp91	74	260	No	No																	Ttr	628	Ttr	#N/A			Ttr	628	634
Kif5c	75	280	No	No																	Igf2	630	Igf2	#N/A			Igf2	630	203
Cnp	76	201	No	No																	Ppp1r1b	631	Ppp1r1b	#N/A			Ppp1r1b	631	120
Atp2b2	77	390	No	No																	Prlr	632	Prlr	#N/A			Prlr	632	129
Pcmt1	78	370	No	No																	Plgrkt	#N/A	#N/A	#N/A
Epha5	79	180	No	No																	Zfp949	#N/A	#N/A	#N/A
Wasf1	80	196	No	No																	Med31	#N/A	#N/A	#N/A
Lingo1	81	213	No	No																	Izumo4	#N/A	#N/A	#N/A
Cmip	82	257	No	No																	Sirt2	#N/A	#N/A	#N/A
Pip5k1c	83	161	No	No																	Nme2	#N/A	#N/A	#N/A
Fam168a	84	340	No	No																	Bet1	#N/A	#N/A	#N/A
Smarca2	85	317	No	No																	Ophn1	#N/A	#N/A	#N/A
Ndufc2	86	308	No	No																	Bphl	#N/A	#N/A	#N/A
Tagln3	87	344	No	No																	Fbxo33	#N/A	#N/A	#N/A
Pacsin1	88	266	No	No																	Hsd11b1	#N/A	#N/A	#N/A
Slc1a3	89	170	No	No																	Rpsa	#N/A	#N/A	#N/A
Zfp365	90	407	No	No																	Bex4	#N/A	#N/A	#N/A
Esf1	91	211	No	No																	Slain2	#N/A	#N/A	#N/A
Tmem50a	92	325	No	No																	Hddc2	#N/A	#N/A	#N/A
Ensa	93	273	No	No																	Mrps16	#N/A	#N/A	#N/A
Mphosph8	94	316	No	No																	Sdhaf4	#N/A	#N/A	#N/A
Klf9	95	406	No	No																	Smim4	#N/A	#N/A	#N/A
Htatsf1	96	182	No	No																	Ifnar1	#N/A	#N/A	#N/A
Capza2	97	252	No	No																	Cacna2d2	#N/A	#N/A	#N/A
Akap8l	98	198	No	No																	Gm10076	#N/A	#N/A	#N/A
Tsnax	99	171	No	No																	H2afv	#N/A	#N/A	#N/A
Atp6v1f	100	262	No	No																	Junb	#N/A	#N/A	#N/A
Ndufb9	101	391	No	No																	2300009A05Rik	#N/A	#N/A	#N/A
Ywhaq	102	312	No	No																	Dpm3	#N/A	#N/A	#N/A
Bdnf	103	199	No	No																	Arl6	#N/A	#N/A	#N/A
Ndufa1	104	334	No	No																	Rita1	#N/A	#N/A	#N/A
Gabra1	105	345	No	No																	Rfng	#N/A	#N/A	#N/A
Mgp	106	222	No	Yes																	Rnd2	#N/A	#N/A	#N/A
Prkacb	107	288	No	No																	Zgpat	#N/A	#N/A	#N/A
Serpine2	108	183	No	No																	Rufy1	#N/A	#N/A	#N/A
Pak1	109	422	No	No																	Psmd5	#N/A	#N/A	#N/A
Sgtb	110	285	No	No																	Stk11	#N/A	#N/A	#N/A
Nrxn2	111	393	No	No																	Alkbh8	#N/A	#N/A	#N/A
Lamp5	112	409	No	No																	Smad4	#N/A	#N/A	#N/A
Camkk2	113	195	No	No																	Tyrobp	#N/A	#N/A	#N/A
Ptms	114	402	No	No																	Sh3bp5l	#N/A	#N/A	#N/A
R3hdm2	115	216	No	No																	Tfcp2	#N/A	#N/A	#N/A
Ndufa13	116	307	No	No																	Lypla1	#N/A	#N/A	#N/A
Rnf112	117	300	No	No																	Cers2	#N/A	#N/A	#N/A
Ttyh1	118	412	No	No																	Lyrm5	#N/A	#N/A	#N/A
Nrip3	119	179	No	No																	Mcl1	#N/A	#N/A	#N/A
Zfand5	120	305	No	No																	Rnpc3	#N/A	#N/A	#N/A
Basp1	121	434	No	No																	Exoc7	#N/A	#N/A	#N/A
Fam171b	122	338	No	No																	Cndp2	#N/A	#N/A	#N/A
Ndufb7	123	235	No	No																	Rassf3	#N/A	#N/A	#N/A
Cdc42	124	404	No	No																	Rint1	#N/A	#N/A	#N/A
Xist	125	258	No	No																	Kat6a	#N/A	#N/A	#N/A
Uqcrh	126	292	No	No																	Yjefn3	#N/A	#N/A	#N/A
Gnb1	127	321	No	No																	Ccdc34	#N/A	#N/A	#N/A
Sult4a1	128	357	No	No																	Pdrg1	#N/A	#N/A	#N/A
Ntm	129	443	No	No																	Bcl2l13	#N/A	#N/A	#N/A
Ppp1r9a	130	278	No	No																	Nck1	#N/A	#N/A	#N/A
Prkcb	131	372	No	No																	Mta1	#N/A	#N/A	#N/A
Hpcal4	132	270	No	No																	Cc2d2a	#N/A	#N/A	#N/A
Gas5	133	265	No	No																	Knop1	#N/A	#N/A	#N/A
Ppfia2	134	166	No	No																	Pbdc1	#N/A	#N/A	#N/A
Car2	135	251	No	No																	Map6d1	#N/A	#N/A	#N/A
Trf	136	207	No	No																	Psme2	#N/A	#N/A	#N/A
Sf3b1	137	380	No	No																	Ctsf	#N/A	#N/A	#N/A
Rplp1	138	382	No	No																	Aldh2	#N/A	#N/A	#N/A
Brinp1	139	186	No	No																	Lbh	#N/A	#N/A	#N/A
Mt3	140	367	No	No																	Adcy3	#N/A	#N/A	#N/A
Dclk1	141	426	No	No																	Itgav	#N/A	#N/A	#N/A
Dnaja1	142	364	No	No																	Scrg1	#N/A	#N/A	#N/A
S100b	143	324	No	No																	Rrp7a	#N/A	#N/A	#N/A
Cfl1	144	376	No	No																	Ube2a	#N/A	#N/A	#N/A
Ldha	145	255	No	No																	Hmg20b	#N/A	#N/A	#N/A
Nr3c1	146	154	No	No																	Wnk3	#N/A	#N/A	#N/A
Tubb3	147	253	No	No																	Tbc1d30	#N/A	#N/A	#N/A
Ank3	148	192	No	No																	H2-K1	#N/A	#N/A	#N/A
Matr3	149	455	No	No																	Neat1	#N/A	#N/A	#N/A
Sh3bgrl3	150	227	No	No																	Pgam1	#N/A	#N/A	#N/A
Mycbp2	151	346	No	No																	Epas1	#N/A	#N/A	#N/A
Rtf1	152	335	No	No																	mt-Ti	#N/A	#N/A	#N/A
6330403K07Rik	153	388	No	No																	Cdkl1	#N/A	#N/A	#N/A
Fabp3	154	158	No	No																	Anxa5	#N/A	#N/A	#N/A
Homer1	155	269	No	No																	Mis12	#N/A	#N/A	#N/A
Ngfrap1	156	323	No	No																	Chd7	#N/A	#N/A	#N/A
3110035E14Rik	157	438	No	No																	Pex11a	#N/A	#N/A	#N/A
Bex2	158	430	No	No																	Agpat6	#N/A	#N/A	#N/A
Atp5e	159	347	No	No																	Pip4k2a	#N/A	#N/A	#N/A
Tuba4a	160	366	No	No																	Stxbp3	#N/A	#N/A	#N/A
Rps3	161	418	No	No																	Stx16	#N/A	#N/A	#N/A
Ywhag	162	373	No	No																	Eif4e3	#N/A	#N/A	#N/A
Klc1	163	460	No	No																	Zfp703	#N/A	#N/A	#N/A
Rbfox1	164	386	No	No																	Wdr35	#N/A	#N/A	#N/A
Ghitm	165	444	No	No																	mt-Tr	#N/A	#N/A	#N/A
Uqcrq	166	440	No	No																	B4galnt4	#N/A	#N/A	#N/A
Rufy3	167	291	No	No																	Cib1	#N/A	#N/A	#N/A
Clasp2	168	123	No	No																	2510009E07Rik	#N/A	#N/A	#N/A
Ndufa10	169	371	No	No																	Yif1a	#N/A	#N/A	#N/A
Ppp3r1	170	315	No	No																	Exosc4	#N/A	#N/A	#N/A
Dnm1	171	410	No	No																	Senp3	#N/A	#N/A	#N/A
Rangap1	172	332	No	No																	Ostf1	#N/A	#N/A	#N/A
Cdk5r1	173	401	No	No																	Slc9a3r2	#N/A	#N/A	#N/A
Peg3	174	368	No	No																	Trem2	#N/A	#N/A	#N/A
Slc25a5	175	392	No	No																	Inpp1	#N/A	#N/A	#N/A
Herc1	176	159	No	No																	Aifm1	#N/A	#N/A	#N/A
Tspyl4	177	363	No	No																	Tank	#N/A	#N/A	#N/A
Mllt11	178	383	No	No																	Ccdc82	#N/A	#N/A	#N/A
Hlf	179	303	No	No																	Arf6	#N/A	#N/A	#N/A
Prdx5	180	355	No	No																	Rnf41	#N/A	#N/A	#N/A
Myo5a	181	449	No	No																	Nme5	#N/A	#N/A	#N/A
Hnrnpc	182	264	No	No																	Fam102b	#N/A	#N/A	#N/A
Cfap36	183	417	No	No																	Ccdc90b	#N/A	#N/A	#N/A
Elavl4	184	272	No	No																	E2f6	#N/A	#N/A	#N/A
Nell2	185	400	No	No																	Gle1	#N/A	#N/A	#N/A
Ubc	186	330	No	No																	Ttc7b	#N/A	#N/A	#N/A
Rpl8	187	254	No	No																	Mkrn2	#N/A	#N/A	#N/A
Slc25a3	188	356	No	No																	Ncoa5	#N/A	#N/A	#N/A
Eid1	189	453	No	No																	Fbxo18	#N/A	#N/A	#N/A
Atp6v0b	190	423	No	No																	Fcf1	#N/A	#N/A	#N/A
Trim37	191	296	No	No																	Tet2	#N/A	#N/A	#N/A
Kif21a	192	431	No	No																	Dnm2	#N/A	#N/A	#N/A
Rph3a	193	397	No	No																	Plekha1	#N/A	#N/A	#N/A
Ncam1	194	115	No	No																	Fam207a	#N/A	#N/A	#N/A
Prkar1b	195	249	No	No																	Fbxl17	#N/A	#N/A	#N/A
Ogfrl1	196	190	No	No																	Dctpp1	#N/A	#N/A	#N/A
Ankrd12	197	482	No	No																	Lgals8	#N/A	#N/A	#N/A
Kalrn	198	333	No	No																	Trim27	#N/A	#N/A	#N/A
Zranb2	199	424	No	No																	Cdc42bpb	#N/A	#N/A	#N/A
Ndufc1	200	350	No	No																	Decr2	#N/A	#N/A	#N/A
Mrfap1	201	215	No	No																	Dusp11	#N/A	#N/A	#N/A
Phactr1	202	480	No	No																	Slc35f1	#N/A	#N/A	#N/A
Camta1	203	232	No	No																	Atxn7l2	#N/A	#N/A	#N/A
Syngr1	204	244	No	No																	Ilvbl	#N/A	#N/A	#N/A
Map2	205	375	No	No																	Zbtb45	#N/A	#N/A	#N/A
Fam81a	206	492	No	No																	Fibp	#N/A	#N/A	#N/A
Eif5b	207	411	No	No																	Comtd1	#N/A	#N/A	#N/A
Tuba1b	208	329	No	No																	Nans	#N/A	#N/A	#N/A
Zmynd11	209	331	No	No																	Pon2	#N/A	#N/A	#N/A
Hist1h2bc	210	189	No	Yes																	Dvl2	#N/A	#N/A	#N/A
Cplx1	211	339	No	No																	Stambpl1	#N/A	#N/A	#N/A
Qdpr	212	202	No	No																	Cdk2ap2	#N/A	#N/A	#N/A
Lpgat1	213	326	No	No																	Gpr180	#N/A	#N/A	#N/A
Bsg	214	478	No	No																	Pla2g16	#N/A	#N/A	#N/A
Pink1	215	271	No	No																	Sept9	#N/A	#N/A	#N/A
Mapk10	216	320	No	No																	Klhl24	#N/A	#N/A	#N/A
Psmc1	217	369	No	No																	Nupr1	#N/A	#N/A	#N/A
Nars	218	462	No	No																	Pcbp3	#N/A	#N/A	#N/A
Eef1a2	219	343	No	No																	Ifrd1	#N/A	#N/A	#N/A
Abr	220	243	No	No																	Polr1c	#N/A	#N/A	#N/A
Zeb2	221	193	No	No																	Pdcd6ip	#N/A	#N/A	#N/A
Gria3	222	295	No	No																	Cenpb	#N/A	#N/A	#N/A
Rbm25	223	457	No	No																	Sh3bgrl	#N/A	#N/A	#N/A
Sars	224	281	No	No																	Usp3	#N/A	#N/A	#N/A
Atp1a3	225	277	No	No																	Bend5	#N/A	#N/A	#N/A
Nptxr	226	274	No	No																	Cactin	#N/A	#N/A	#N/A
Cbx6	227	236	No	No																	Tcf12	#N/A	#N/A	#N/A
Dbi	228	429	No	Yes																	Slc35b2	#N/A	#N/A	#N/A
Syne1	229	318	No	No																	Aldh7a1	#N/A	#N/A	#N/A
Thra	230	239	No	No																	Serp1	#N/A	#N/A	#N/A
Nktr	231	188	No	No																	Atg14	#N/A	#N/A	#N/A
Ddx5	232	314	No	No																	Smyd2	#N/A	#N/A	#N/A
Rps21	233	378	No	No																	Cul4b	#N/A	#N/A	#N/A
Rims1	234	157	No	No																	Lactb	#N/A	#N/A	#N/A
Tspan13	235	294	No	No																	Gpt2	#N/A	#N/A	#N/A
Nolc1	236	162	No	No																	Nampt	#N/A	#N/A	#N/A
Ndufa3	237	358	No	No																	Pih1d1	#N/A	#N/A	#N/A
Ndrg3	238	360	No	No																	Thap3	#N/A	#N/A	#N/A
Sltm	239	276	No	No																	Svip	#N/A	#N/A	#N/A
Kif3a	240	246	No	No																	Ankfy1	#N/A	#N/A	#N/A
Auts2	241	175	No	No																	Rab11fip3	#N/A	#N/A	#N/A
Cldn11	242	149	No	No																	Atrnl1	#N/A	#N/A	#N/A
Pcdh9	243	283	No	No																	Gtf2f2	#N/A	#N/A	#N/A
Son	244	311	No	No																	Srp68	#N/A	#N/A	#N/A
2210016L21Rik	245	437	No	No																	Bckdha	#N/A	#N/A	#N/A
Rpl4	246	399	No	No																	Tmbim4	#N/A	#N/A	#N/A
Kifap3	247	487	No	No																	Hrh3	#N/A	#N/A	#N/A
Rock2	248	477	No	No																	Adck2	#N/A	#N/A	#N/A
Arpc5	249	147	No	No																	Itpr2	#N/A	#N/A	#N/A
R3hdm1	250	497	No	No																	4933427D14Rik	#N/A	#N/A	#N/A
Ndrg4	251	466	No	No																	Gpaa1	#N/A	#N/A	#N/A
Rsrp1	252	353	No	No																	Aldh9a1	#N/A	#N/A	#N/A
Pdap1	253	451	No	No																	Aff3	#N/A	#N/A	#N/A
Dlgap1	254	491	No	No																	Pcnx	#N/A	#N/A	#N/A
Arpc1a	255	204	No	No																	Rrbp1	#N/A	#N/A	#N/A
Atp5j2	256	389	No	No																	Crebrf	#N/A	#N/A	#N/A
Oxct1	257	448	No	No																	Atp6v0a2	#N/A	#N/A	#N/A
Slc39a10	258	178	No	No																	Pds5a	#N/A	#N/A	#N/A
Ctsb	259	439	No	No																	Glmn	#N/A	#N/A	#N/A
Ube2b	260	361	No	No																	Taf13	#N/A	#N/A	#N/A
Gsk3b	261	471	No	No																	Leprot	#N/A	#N/A	#N/A
Pde1a	262	463	No	No																	Raf1	#N/A	#N/A	#N/A
Celf2	263	245	No	No																	Copz1	#N/A	#N/A	#N/A
Gpm6b	264	441	No	No																	Phkb	#N/A	#N/A	#N/A
Aplp1	265	381	No	No																	Lzts2	#N/A	#N/A	#N/A
Gng5	266	40	No	Yes																	Zfp36l1	#N/A	#N/A	#N/A
Lars2	267	225	No	No																	Stxbp2	#N/A	#N/A	#N/A
Grin2b	268	191	No	No																	Pef1	#N/A	#N/A	#N/A
Arpp19	269	481	No	No																	BC029214	#N/A	#N/A	#N/A
Oxr1	270	219	No	No																	Rpl7a	#N/A	#N/A	#N/A
Strbp	271	436	No	No																	Nup50	#N/A	#N/A	#N/A
Hexb	272	68	Yes	Yes																	Kcnip1	#N/A	#N/A	#N/A
Cox5b	273	384	No	No																	Creb1	#N/A	#N/A	#N/A
Rpl14	274	263	No	No																	Rsu1	#N/A	#N/A	#N/A
Gng3	275	354	No	No																	Sox9	#N/A	#N/A	#N/A
Nedd4	276	160	No	No																	Dbt	#N/A	#N/A	#N/A
Skp1a	277	461	No	No																	Ctdspl	#N/A	#N/A	#N/A
Nme1	278	398	No	No																	Dennd5a	#N/A	#N/A	#N/A
Asap1	279	141	No	No																	Gm13205	#N/A	#N/A	#N/A
Rab2a	280	352	No	No																	Sike1	#N/A	#N/A	#N/A
Nbea	281	214	No	No																	Tspan6	#N/A	#N/A	#N/A
Eif4g1	282	197	No	No																	Vwa1	#N/A	#N/A	#N/A
Camkv	283	212	No	No																	Ube2f	#N/A	#N/A	#N/A
Plcb1	284	505	No	No																	1190007I07Rik	#N/A	#N/A	#N/A
G3bp2	285	498	No	No																	Eif3j1	#N/A	#N/A	#N/A
Rbm39	286	374	No	No																	Pex11b	#N/A	#N/A	#N/A
Pfn2	287	433	No	No																	Zc3h18	#N/A	#N/A	#N/A
Fnbp1l	288	169	No	No																	Kcna6	#N/A	#N/A	#N/A
Emc4	289	174	No	No																	Polr2k	#N/A	#N/A	#N/A
Csnk1a1	290	421	No	No																	1110004E09Rik	#N/A	#N/A	#N/A
Prkce	291	483	No	No																	Rell1	#N/A	#N/A	#N/A
Gap43	292	496	No	No																	Sqle	#N/A	#N/A	#N/A
Anp32a	293	452	No	No																	Bloc1s1	#N/A	#N/A	#N/A
Gria1	294	286	No	No																	Me2	#N/A	#N/A	#N/A
Nudt4	295	152	No	No																	Coq7	#N/A	#N/A	#N/A
Sec62	296	446	No	No																	Smcr8	#N/A	#N/A	#N/A
Glul	297	467	No	No																	2700094K13Rik	#N/A	#N/A	#N/A
Rab3a	298	464	No	No																	Pex13	#N/A	#N/A	#N/A
Ncoa7	299	187	No	No																	AU022252	#N/A	#N/A	#N/A
Mdh2	300	403	No	No																	Foxred1	#N/A	#N/A	#N/A
Zmat2	301	442	No	No																	Pex19	#N/A	#N/A	#N/A
Ypel3	302	284	No	No																	Krcc1	#N/A	#N/A	#N/A
Tubb2a	303	337	No	No																	D17H6S53E	#N/A	#N/A	#N/A
Ppp3cb	304	230	No	No																	Bnip1	#N/A	#N/A	#N/A
Chchd10	305	458	No	No																	Sdc4	#N/A	#N/A	#N/A
Srrm2	306	503	No	No																	Supt7l	#N/A	#N/A	#N/A
Atp5c1	307	427	No	No																	Trib2	#N/A	#N/A	#N/A
Cox5a	308	413	No	No																	Gm9843	#N/A	#N/A	#N/A
Golga4	309	208	No	No																	Kdm4c	#N/A	#N/A	#N/A
Mal	310	164	No	No																	Amd1	#N/A	#N/A	#N/A
Map1a	311	520	No	No																	Tceanc2	#N/A	#N/A	#N/A
Atxn7l3b	312	425	No	No																	Zfp788	#N/A	#N/A	#N/A
Ssb	313	484	No	No																	Ccar2	#N/A	#N/A	#N/A
Myl12b	314	327	No	No																	Derl1	#N/A	#N/A	#N/A
Ndufa5	315	447	No	No																	Mvb12a	#N/A	#N/A	#N/A
Zfr	316	486	No	No																	B9d1	#N/A	#N/A	#N/A
Cnih2	317	121	No	No																	Mcee	#N/A	#N/A	#N/A
Fkbp1a	318	415	No	No																	Sin3b	#N/A	#N/A	#N/A
Meis2	319	155	No	No																	Ifnar2	#N/A	#N/A	#N/A
Nucks1	320	459	No	No																	2410006H16Rik	#N/A	#N/A	#N/A
Atp5k	321	362	No	No																	Maob	#N/A	#N/A	#N/A
Atp1a2	322	377	No	No																	Spg7	#N/A	#N/A	#N/A
Srpk2	323	468	No	No																	Ccnt1	#N/A	#N/A	#N/A
Ncl	324	514	No	No																	Pxk	#N/A	#N/A	#N/A
Mt1	325	500	No	No																	Slc6a15	#N/A	#N/A	#N/A
Rpl13a	326	395	No	No																	Fgfr1op	#N/A	#N/A	#N/A
Rtn3	327	456	No	No																	Mafb	#N/A	#N/A	#N/A
2900011O08Rik	328	454	No	No																	Ppp6r3	#N/A	#N/A	#N/A
Gpm6a	329	507	No	No																	Magt1	#N/A	#N/A	#N/A
Cacnb4	330	538	No	No																	Gstz1	#N/A	#N/A	#N/A
Luc7l3	331	510	No	No																	Rgcc	#N/A	#N/A	#N/A
Tpi1	332	485	No	No																	Dact3	#N/A	#N/A	#N/A
Zwint	333	445	No	No																	Lysmd4	#N/A	#N/A	#N/A
Tia1	334	128	No	No																	1110059E24Rik	#N/A	#N/A	#N/A
Uchl1	335	493	No	No																	Hgsnat	#N/A	#N/A	#N/A
Ywhae	336	432	No	No																	Hs3st1	#N/A	#N/A	#N/A
Atp6v1g2	337	472	No	No																	Prorsd1	#N/A	#N/A	#N/A
Gabra5	338	131	No	No																	Amer2	#N/A	#N/A	#N/A
Pafah1b1	339	502	No	No																	D15Ertd621e	#N/A	#N/A	#N/A
Arpp21	340	539	No	No																	Larp1	#N/A	#N/A	#N/A
Rap1gds1	341	104	No	No																	Acer3	#N/A	#N/A	#N/A
Hnrnpa2b1	342	473	No	No																	Ric8b	#N/A	#N/A	#N/A
Gtf2f1	343	124	No	No																	Maoa	#N/A	#N/A	#N/A
Frrs1l	344	470	No	No																	Plcl1	#N/A	#N/A	#N/A
Ndrg2	345	488	No	No																	Clptm1	#N/A	#N/A	#N/A
mt-Tp	346	420	No	No																	Nexn	#N/A	#N/A	#N/A
Bcl11b	347	138	No	No																	Rpf1	#N/A	#N/A	#N/A
Sub1	348	479	No	No																	Akt1	#N/A	#N/A	#N/A
Camk2g	349	127	No	No																	B4galt3	#N/A	#N/A	#N/A
Rrp1	350	506	No	No																	Zfp740	#N/A	#N/A	#N/A
Thoc2	351	122	No	No																	Phlpp1	#N/A	#N/A	#N/A
Rab3c	352	365	No	No																	Palm2	#N/A	#N/A	#N/A
Rps14	353	394	No	No																	Cmc1	#N/A	#N/A	#N/A
Psma7	354	450	No	No																	Prcc	#N/A	#N/A	#N/A
Mir6236	355	416	No	No																	Narfl	#N/A	#N/A	#N/A
Ahi1	356	396	No	No																	0610009B22Rik	#N/A	#N/A	#N/A
Lyz2	357	184	No	Yes																	Sec11c	#N/A	#N/A	#N/A
Nefm	358	518	No	No																	Tmem219	#N/A	#N/A	#N/A
Sptbn1	359	469	No	No																	Itgb1	#N/A	#N/A	#N/A
Kif1b	360	465	No	No																	Tmem205	#N/A	#N/A	#N/A
Prnp	361	504	No	No																	Slc25a18	#N/A	#N/A	#N/A
Snca	362	419	No	No																	Mterf4	#N/A	#N/A	#N/A
Sepw1	363	509	No	No																	Cetn4	#N/A	#N/A	#N/A
Lin7a	364	172	No	No																	Tmed3	#N/A	#N/A	#N/A
Pura	365	489	No	No																	Sdccag8	#N/A	#N/A	#N/A
Pik3r1	366	133	No	No																	Ttc9c	#N/A	#N/A	#N/A
Atp5a1	367	495	No	No																	Tet3	#N/A	#N/A	#N/A
Gng2	368	151	No	No																	Jagn1	#N/A	#N/A	#N/A
Cabp1	369	132	No	No																	Stk19	#N/A	#N/A	#N/A
Srebf2	370	27	No	No																	Vezt	#N/A	#N/A	#N/A
Cox6b1	371	490	No	No																	Aatf	#N/A	#N/A	#N/A
Npc2	372	119	Yes	Yes																	Sdhaf2	#N/A	#N/A	#N/A
Rbfox3	373	547	No	No																	Rps27l	#N/A	#N/A	#N/A
Camk2b	374	435	No	No																	Ramp2	#N/A	#N/A	#N/A
C1qc	375	53	Yes	Yes																	Mrpl22	#N/A	#N/A	#N/A
Rn18s-rs5	376	546	No	No																	Cpeb2	#N/A	#N/A	#N/A
Chd3os	377	474	No	No																	Cdk7	#N/A	#N/A	#N/A
Syt11	378	513	No	No																	Desi2	#N/A	#N/A	#N/A
Neurod6	379	267	No	No																	Ak2	#N/A	#N/A	#N/A
Atp5j	380	475	No	No																	Dip2b	#N/A	#N/A	#N/A
Atrx	381	542	No	No																	Cyp2j9	#N/A	#N/A	#N/A
Zcchc18	382	476	No	No																	Exosc1	#N/A	#N/A	#N/A
Tcf4	383	523	No	No																	Nek9	#N/A	#N/A	#N/A
Atp5f1	384	516	No	No																	Gng7	#N/A	#N/A	#N/A
Hsp90b1	385	529	No	No																	Orc2	#N/A	#N/A	#N/A
Thy1	386	499	No	No																	Htra2	#N/A	#N/A	#N/A
Ctnnal1	387	13	No	Yes																	Rab31	#N/A	#N/A	#N/A
Ywhaz	388	511	No	No																	Picalm	#N/A	#N/A	#N/A
Gm10419	389	136	No	No																	Cwc27	#N/A	#N/A	#N/A
Rab6a	390	535	No	No																	Dnmt1	#N/A	#N/A	#N/A
Serbp1	391	528	No	No																	Utp14a	#N/A	#N/A	#N/A
Mbp	392	501	No	No																	Vps8	#N/A	#N/A	#N/A
Phf3	393	142	No	No																	Pdgfa	#N/A	#N/A	#N/A
Clu	394	559	No	No																	Taf1b	#N/A	#N/A	#N/A
Snrpn	395	521	No	No																	Slc25a19	#N/A	#N/A	#N/A
Grin2a	396	238	No	No																	Myh9	#N/A	#N/A	#N/A
Gabarapl1	397	522	No	No																	Gls2	#N/A	#N/A	#N/A
Ldhb	398	536	No	No																	Mturn	#N/A	#N/A	#N/A
Ywhah	399	541	No	No																	Ntmt1	#N/A	#N/A	#N/A
Tax1bp1	400	551	No	No																	Mrpl10	#N/A	#N/A	#N/A
Cpne6	401	177	No	No																	Ankrd29	#N/A	#N/A	#N/A
Atp6v1e1	402	534	No	No																	Pex1	#N/A	#N/A	#N/A
Napb	403	560	No	No																	Pgls	#N/A	#N/A	#N/A
Pkm	404	524	No	No																	Sulf2	#N/A	#N/A	#N/A
mt-Co1	405	533	No	No																	Brwd3	#N/A	#N/A	#N/A
Dynll1	406	494	No	No																	Smyd3	#N/A	#N/A	#N/A
Arpc2	407	531	No	No																	1110037F02Rik	#N/A	#N/A	#N/A
Rtn4	408	537	No	No																	Rmnd5b	#N/A	#N/A	#N/A
Hspa8	409	508	No	No																	Echs1	#N/A	#N/A	#N/A
Atp6v1d	410	543	No	No																	Tmem230	#N/A	#N/A	#N/A
Car10	411	176	No	No																	Slc4a10	#N/A	#N/A	#N/A
Ermn	412	167	No	No																	Imp3	#N/A	#N/A	#N/A
Smap1	413	135	No	No																	Polr3k	#N/A	#N/A	#N/A
Syn2	414	515	No	No																	Tmem109	#N/A	#N/A	#N/A
Neurod2	415	117	No	No																	Chpf	#N/A	#N/A	#N/A
Pbxip1	416	61	No	Yes																	Endog	#N/A	#N/A	#N/A
Rab6b	417	549	No	No																	Rhobtb3	#N/A	#N/A	#N/A
Nsf	418	540	No	No																	Nt5c3b	#N/A	#N/A	#N/A
Kcnb1	419	153	No	No																	Bdh1	#N/A	#N/A	#N/A
Pja2	420	512	No	No																	Nfx1	#N/A	#N/A	#N/A
Atp5g3	421	530	No	No																	Eef1d	#N/A	#N/A	#N/A
Fbxw7	422	558	No	No																	Hpcal1	#N/A	#N/A	#N/A
Chchd2	423	517	No	No																	Utrn	#N/A	#N/A	#N/A
Tuba1a	424	544	No	No																	Rpl5	#N/A	#N/A	#N/A
Purb	425	563	No	No																	Cox16	#N/A	#N/A	#N/A
Arl6ip1	426	573	No	No																	Pias4	#N/A	#N/A	#N/A
Atpif1	427	526	No	No																	Psmg1	#N/A	#N/A	#N/A
Pnisr	428	569	No	No																	Zc3h8	#N/A	#N/A	#N/A
Acadl	429	30	No	Yes																	Igfbp7	#N/A	#N/A	#N/A
Stk39	430	130	Yes	Yes																	Ift88	#N/A	#N/A	#N/A
C1qa	431	38	Yes	Yes																	Ints3	#N/A	#N/A	#N/A
Nrsn1	432	571	No	No																	Tpd52l1	#N/A	#N/A	#N/A
Dnm3	433	185	No	No																	Pcnt	#N/A	#N/A	#N/A
Cox6a1	434	525	No	No																	Abhd14a	#N/A	#N/A	#N/A
Map7d2	435	572	No	No																	Mettl7a1	#N/A	#N/A	#N/A
Chn1	436	552	No	No																	Itm2a	#N/A	#N/A	#N/A
Ldb2	437	137	No	No																	Dars	#N/A	#N/A	#N/A
Calb2	438	25	No	No																	Cd2ap	#N/A	#N/A	#N/A
Satb1	439	146	No	No																	Ebna1bp2	#N/A	#N/A	#N/A
Calm3	440	532	No	No																	Atp2b3	#N/A	#N/A	#N/A
Hsp90aa1	441	564	No	No																	Gt(ROSA)26Sor	#N/A	#N/A	#N/A
Serinc1	442	555	No	No																	Rnf7	#N/A	#N/A	#N/A
Cttnbp2	443	140	No	No																	Tbc1d10b	#N/A	#N/A	#N/A
Thumpd3	444	14	No	Yes																	Sec61g	#N/A	#N/A	#N/A
1700025G04Rik	445	143	No	No																	Kcnk1	#N/A	#N/A	#N/A
Chgb	446	556	No	No																	Zfp617	#N/A	#N/A	#N/A
Ptgds	447	588	No	No																	Rbm48	#N/A	#N/A	#N/A
Celf4	448	576	No	No																	Med25	#N/A	#N/A	#N/A
Stxbp6	449	110	No	No																	Rgs10	#N/A	#N/A	#N/A
Tesk1	450	19	No	Yes																	Rhobtb2	#N/A	#N/A	#N/A
Jph1	451	28	No	No																	Rmdn1	#N/A	#N/A	#N/A
Dynll2	452	565	No	No																	Aasdhppt	#N/A	#N/A	#N/A
S100a1	453	93	Yes	Yes																	Tnip1	#N/A	#N/A	#N/A
Arhgef28	454	31	No	No																	Myh14	#N/A	#N/A	#N/A
Kif5a	455	554	No	No																	Dcaf12	#N/A	#N/A	#N/A
Rap2a	456	139	No	No																	Bpnt1	#N/A	#N/A	#N/A
Kcnt1	457	54	No	No																	Tmem214	#N/A	#N/A	#N/A
Ndufa4	458	553	No	No																	Trappc5	#N/A	#N/A	#N/A
Cox7b	459	545	No	No																	Fcho2	#N/A	#N/A	#N/A
Sv2b	460	111	No	No																	Pinx1	#N/A	#N/A	#N/A
Map1b	461	567	No	No																	Kpna6	#N/A	#N/A	#N/A
mt-Nd2	462	568	No	No																	Smpdl3a	#N/A	#N/A	#N/A
Pcp4l1	463	209	No	Yes																	Rpl19	#N/A	#N/A	#N/A
Cox7a2	464	550	No	No																	Rnf24	#N/A	#N/A	#N/A
Nap1l5	465	519	No	No																	Zc3h6	#N/A	#N/A	#N/A
Cplx2	466	570	No	No																	Pacsin2	#N/A	#N/A	#N/A
Atp5b	467	566	No	No																	Dag1	#N/A	#N/A	#N/A
Ncald	468	562	No	No																	Mettl6	#N/A	#N/A	#N/A
Slc31a1	469	23	No	Yes																	Rce1	#N/A	#N/A	#N/A
Ncdn	470	527	No	No																	Tmem110	#N/A	#N/A	#N/A
Nlk	471	148	No	No																	Rnf8	#N/A	#N/A	#N/A
Amz2	472	42	No	No																	2310061I04Rik	#N/A	#N/A	#N/A
Itm2b	473	548	No	No																	Tmem229a	#N/A	#N/A	#N/A
Id3	474	45	Yes	Yes																	Otud6b	#N/A	#N/A	#N/A
Car14	475	22	No	Yes																	Slc3a2	#N/A	#N/A	#N/A
Sh3d19	476	7	No	Yes																	Gm8797	#N/A	#N/A	#N/A
Cd9	477	59	Yes	Yes																	Fcrls	#N/A	#N/A	#N/A
Stmn2	478	584	No	No																	Nsmce2	#N/A	#N/A	#N/A
Tgfb2	479	17	No	Yes																	Vrk3	#N/A	#N/A	#N/A
Nrxn1	480	574	No	No																	Rnf5	#N/A	#N/A	#N/A
Mdh1	481	557	No	No																	Tbcel	#N/A	#N/A	#N/A
Acaa2	482	32	No	Yes																	Pradc1	#N/A	#N/A	#N/A
Osbpl1a	483	590	No	No																	Lypd6	#N/A	#N/A	#N/A
Plin3	484	11	No	Yes																	Creg1	#N/A	#N/A	#N/A
Olfm1	485	561	No	No																	Cep57	#N/A	#N/A	#N/A
Gpr88	486	35	No	Yes																	Pddc1	#N/A	#N/A	#N/A
Nefl	487	592	No	No																	2610001J05Rik	#N/A	#N/A	#N/A
Slco1c1	488	39	No	Yes																	Mrpl24	#N/A	#N/A	#N/A
Aldoc	489	575	No	No																	Cnn3	#N/A	#N/A	#N/A
Smarcc1	490	108	No	No																	Rbm7	#N/A	#N/A	#N/A
Cck	491	594	No	No																	Urm1	#N/A	#N/A	#N/A
Slc16a2	492	41	No	Yes																	Commd7	#N/A	#N/A	#N/A
Ywhab	493	586	No	No																	Dhx8	#N/A	#N/A	#N/A
Ptk2b	494	125	No	No																	Pole3	#N/A	#N/A	#N/A
Ptn	495	599	No	No																	Zfp157	#N/A	#N/A	#N/A
Zbtb20	496	310	No	No																	9530068E07Rik	#N/A	#N/A	#N/A
Ccdc66	497	36	No	Yes																	H3f3a	#N/A	#N/A	#N/A
Camk2a	498	582	No	No																	Stag2	#N/A	#N/A	#N/A
Atl1	499	114	No	No																	Prkcdbp	#N/A	#N/A	#N/A
Sept7	500	591	No	No																	Ttyh3	#N/A	#N/A	#N/A
Rtn1	501	587	No	No																	Tbc1d15	#N/A	#N/A	#N/A
Aldoa	502	580	No	No																	Smpd1	#N/A	#N/A	#N/A
Tspan7	503	579	No	No																	Atp6v0e	#N/A	#N/A	#N/A
Cox8a	504	597	No	No																	Sac3d1	#N/A	#N/A	#N/A
Gpcpd1	505	51	No	No																	Afg3l1	#N/A	#N/A	#N/A
Cpe	506	581	No	No																	Dusp26	#N/A	#N/A	#N/A
Cox6c	507	577	No	No																	Abcg4	#N/A	#N/A	#N/A
Vsnl1	508	583	No	No																	Rps23	#N/A	#N/A	#N/A
Elovl7	509	26	No	Yes																	Ebpl	#N/A	#N/A	#N/A
Gpr22	510	99	No	No																	Phgdh	#N/A	#N/A	#N/A
Rims2	511	118	No	No																	Scamp2	#N/A	#N/A	#N/A
Tcf25	512	596	No	No																	Drg2	#N/A	#N/A	#N/A
Stmn3	513	585	No	No																	Morn2	#N/A	#N/A	#N/A
mt-Nd4	514	589	No	No																	Hexa	#N/A	#N/A	#N/A
Haus2	515	29	No	No																	Dnal4	#N/A	#N/A	#N/A
Plk5	516	18	No	No																	Mta2	#N/A	#N/A	#N/A
Ranbp9	517	24	No	No																	Ccdc107	#N/A	#N/A	#N/A
Fkbp3	518	595	No	No																	Gsn	#N/A	#N/A	#N/A
Itpk1	519	20	No	No																	Cdk5rap3	#N/A	#N/A	#N/A
Tnfaip8	520	10	No	Yes																	Jmjd6	#N/A	#N/A	#N/A
Hpca	521	578	No	No																	Mcrs1	#N/A	#N/A	#N/A
Mef2c	522	602	No	No																	Pex16	#N/A	#N/A	#N/A
Ubb	523	593	No	No																	Ccdc23	#N/A	#N/A	#N/A
Kcnj13	524	64	No	Yes																	Zc3h14	#N/A	#N/A	#N/A
Dock10	525	21	No	No																	Ctnna1	#N/A	#N/A	#N/A
Pcp4	526	598	No	No																	Eci1	#N/A	#N/A	#N/A
Tbc1d9	527	58	No	Yes																	Tob2	#N/A	#N/A	#N/A
Flrt2	528	72	No	No																	Aagab	#N/A	#N/A	#N/A
Zfand6	529	88	Yes	No																	Fam184a	#N/A	#N/A	#N/A
Sema5a	530	33	No	No																	Rpp38	#N/A	#N/A	#N/A
Vamp8	531	37	No	Yes																	Hspa13	#N/A	#N/A	#N/A
Phactr2	532	16	No	Yes																	Fam101b	#N/A	#N/A	#N/A
Atp6v1a	533	601	No	No																	Klhl23	#N/A	#N/A	#N/A
Tacc1	534	96	No	No																	Gpld1	#N/A	#N/A	#N/A
Otx2	535	43	No	Yes																	Zmat4	#N/A	#N/A	#N/A
Cd59a	536	55	No	Yes																	Hadhb	#N/A	#N/A	#N/A
Ckb	537	609	No	No																	Lrp6	#N/A	#N/A	#N/A
Gria2	538	606	No	No																	Trim28	#N/A	#N/A	#N/A
Clic6	539	56	No	Yes																	Gns	#N/A	#N/A	#N/A
Sparcl1	540	600	No	No																	Timp3	#N/A	#N/A	#N/A
Tmem98	541	9	No	Yes																	Crot	#N/A	#N/A	#N/A
Folr1	542	52	No	Yes																	Mrpl35	#N/A	#N/A	#N/A
Rbp1	543	65	No	Yes																	Mtmr3	#N/A	#N/A	#N/A
mt-Nd1	544	603	No	No																	Spats2l	#N/A	#N/A	#N/A
Cox4i1	545	605	No	No																	Sptssa	#N/A	#N/A	#N/A
Apoe	546	618	No	No																	Odc1	#N/A	#N/A	#N/A
Kl	547	60	No	Yes																	Acadsb	#N/A	#N/A	#N/A
Cox8b	548	62	No	Yes																	Arfgef2	#N/A	#N/A	#N/A
Hemk1	549	12	No	Yes																	Tsen34	#N/A	#N/A	#N/A
Slc1a2	550	604	No	No																	Lman1	#N/A	#N/A	#N/A
Vcam1	551	6	No	Yes																	Shprh	#N/A	#N/A	#N/A
App	552	608	No	No																	Fabp7	#N/A	#N/A	#N/A
Cobl	553	97	No	No																	Txnrd1	#N/A	#N/A	#N/A
Syt1	554	610	No	No																	Hspa2	#N/A	#N/A	#N/A
Calml4	555	75	No	Yes																	Npr3	#N/A	#N/A	#N/A
Btbd10	556	103	No	No																	Ctsa	#N/A	#N/A	#N/A
Brox	557	15	No	No																	Fn3k	#N/A	#N/A	#N/A
Luc7l	558	106	No	No																	Ybx3	#N/A	#N/A	#N/A
Fxyd1	559	168	Yes	Yes																	Man1a	#N/A	#N/A	#N/A
Ppp3ca	560	611	No	No																	Rbms1	#N/A	#N/A	#N/A
Pvrl3	561	44	No	No																	Szrd1	#N/A	#N/A	#N/A
Gnas	562	607	No	No																	Pdcl	#N/A	#N/A	#N/A
Ptpn2	563	8	No	No																	Zfp426	#N/A	#N/A	#N/A
mt-Cytb	564	613	No	No																	Enho	#N/A	#N/A	#N/A
Gabra3	565	116	No	No																	Prpf38a	#N/A	#N/A	#N/A
Vat1l	566	67	No	Yes																	Git2	#N/A	#N/A	#N/A
Tmsb4x	567	612	No	No																	Anapc15	#N/A	#N/A	#N/A
Slc25a4	568	616	No	No																	Clasrp	#N/A	#N/A	#N/A
Ttc3	569	621	No	No																	Nr2c2ap	#N/A	#N/A	#N/A
Arhgap32	570	113	No	No																	Rars2	#N/A	#N/A	#N/A
Slc17a6	571	84	Yes	No																	Trappc3	#N/A	#N/A	#N/A
Scn3b	572	48	No	No																	Mob2	#N/A	#N/A	#N/A
Actb	573	615	No	No																	Bola1	#N/A	#N/A	#N/A
Snap25	574	620	No	No																	Cog8	#N/A	#N/A	#N/A
Tbl1x	575	105	No	No																	2410002F23Rik	#N/A	#N/A	#N/A
C1ql2	576	47	No	No																	Ly6c1	#N/A	#N/A	#N/A
Atp2b1	577	614	No	No																	Slc9a3r1	#N/A	#N/A	#N/A
Gm26917	578	66	Yes	No																	Pex2	#N/A	#N/A	#N/A
Prpf40b	579	109	No	No																	Ercc6l2	#N/A	#N/A	#N/A
Nrgn	580	619	No	No																	Slc43a2	#N/A	#N/A	#N/A
Cst3	581	617	No	No																	Pcgf5	#N/A	#N/A	#N/A
Fth1	582	623	No	No																	Galk2	#N/A	#N/A	#N/A
Sirt3	583	91	No	No																	Pms2	#N/A	#N/A	#N/A
Calm2	584	625	No	No																	Sf3b4	#N/A	#N/A	#N/A
Atp1b1	585	626	No	No																	Man2a2	#N/A	#N/A	#N/A
Snhg11	586	628	No	No																	Ddx56	#N/A	#N/A	#N/A
Ifi27	587	100	Yes	Yes																	Ggh	#N/A	#N/A	#N/A
Ezr	588	85	Yes	Yes																	Mipep	#N/A	#N/A	#N/A
Spint2	589	71	No	Yes																	Hopx	#N/A	#N/A	#N/A
Hsp90ab1	590	624	No	No																	Fam96b	#N/A	#N/A	#N/A
Camk2n1	591	631	No	No																	Nhsl2	#N/A	#N/A	#N/A
Plp1	592	622	No	No																	Sacm1l	#N/A	#N/A	#N/A
Malat1	593	633	No	No																	Urgcp	#N/A	#N/A	#N/A
Prox1	594	50	No	No																	Hivep1	#N/A	#N/A	#N/A
Calm1	595	632	No	No																	Gtf2h2	#N/A	#N/A	#N/A
Ppp2r5e	596	94	No	No																	Mpv17	#N/A	#N/A	#N/A
Cab39l	597	70	No	Yes																	Srsf6	#N/A	#N/A	#N/A
Meg3	598	630	No	No																	Suco	#N/A	#N/A	#N/A
Camk1d	599	83	No	No																	Bad	#N/A	#N/A	#N/A
Limd2	600	34	No	No																	Ccser2	#N/A	#N/A	#N/A
Gas6	601	80	Yes	Yes																	AU040320	#N/A	#N/A	#N/A
1500015O10Rik	602	405	No	Yes																	Slc30a5	#N/A	#N/A	#N/A
Nptx1	603	101	No	No																	Cd164	#N/A	#N/A	#N/A
Cpne4	604	102	Yes	No																	Psd2	#N/A	#N/A	#N/A
Zbtb18	605	87	No	No																	Pofut2	#N/A	#N/A	#N/A
mt-Rnr1	606	627	No	No																	Rbp4	#N/A	#N/A	#N/A
Grasp	607	57	No	No																	9330182L06Rik	#N/A	#N/A	#N/A
Sostdc1	608	92	No	Yes																	Chn2	#N/A	#N/A	#N/A
Etfb	609	82	Yes	Yes																	Fcer1g	#N/A	#N/A	#N/A
Vps13c	610	49	No	No																	Lims1	#N/A	#N/A	#N/A
Wipf3	611	112	No	No																	Rtkn	#N/A	#N/A	#N/A
mt-Rnr2	612	635	No	Yes																	Mypop	#N/A	#N/A	#N/A
Igfbp2	613	233	Yes	Yes																	Tipin	#N/A	#N/A	#N/A
Pltp	614	78	No	Yes																	Cep120	#N/A	#N/A	#N/A
Btbd9	615	79	Yes	No																	Atp1b3	#N/A	#N/A	#N/A
Nfib	616	90	No	No																	Ddah1	#N/A	#N/A	#N/A
Enpp2	617	629	No	Yes																	Msi2	#N/A	#N/A	#N/A
Cdkn1c	618	89	No	Yes																	Dffa	#N/A	#N/A	#N/A
Camkk1	619	76	No	No																	Hbegf	#N/A	#N/A	#N/A
Plxna4	620	74	Yes	No																	Tpm4	#N/A	#N/A	#N/A
Cdkn1b	621	46	No	Yes																	Ninj1	#N/A	#N/A	#N/A
Crhbp	622	63	No	No																	Iqgap1	#N/A	#N/A	#N/A
Ccnd2	623	86	Yes	Yes																	Ap3s2	#N/A	#N/A	#N/A
Nnat	624	81	Yes	Yes																	Clcn6	#N/A	#N/A	#N/A
Cacna1e	625	98	No	No																	Nr2e1	#N/A	#N/A	#N/A
2010300C02Rik	626	95	No	No																	Txndc12	#N/A	#N/A	#N/A
Trpm3	627	107	No	Yes																	Tle1	#N/A	#N/A	#N/A
Ttr	628	634	No	Yes																	2310009B15Rik	#N/A	#N/A	#N/A
Ak5	629	77	No	No																	Lgals1	#N/A	#N/A	#N/A
Igf2	630	203	No	Yes																	Snhg9	#N/A	#N/A	#N/A
Ppp1r1b	631	120	Yes	Yes																	Lamp2	#N/A	#N/A	#N/A
Prlr	632	129	No	Yes																	Marc2	#N/A	#N/A	#N/A
Epha7	633	69	No	No																	Chst10	#N/A	#N/A	#N/A
Rasl10a	634	73	No	No																	Emc1	#N/A	#N/A	#N/A
Tcf7l2	635	126	No	No																	Rad51d	#N/A	#N/A	#N/A
																					Lyrm2	#N/A	#N/A	#N/A
																					Fam222b	#N/A	#N/A	#N/A
																					Smyd4	#N/A	#N/A	#N/A
																					Yars2	#N/A	#N/A	#N/A
																					Snx11	#N/A	#N/A	#N/A
																					Stau1	#N/A	#N/A	#N/A
																					Cyb561d2	#N/A	#N/A	#N/A
																					Alg5	#N/A	#N/A	#N/A
																					Wbp1l	#N/A	#N/A	#N/A
																					Isyna1	#N/A	#N/A	#N/A
																					Dhx40	#N/A	#N/A	#N/A
																					Tmed1	#N/A	#N/A	#N/A
																					Oard1	#N/A	#N/A	#N/A
																					Sugp1	#N/A	#N/A	#N/A
																					Trim46	#N/A	#N/A	#N/A
																					Syt12	#N/A	#N/A	#N/A
																					Ppp6r2	#N/A	#N/A	#N/A
																					Golga3	#N/A	#N/A	#N/A
																					Ppp1r2	#N/A	#N/A	#N/A
																					Capn7	#N/A	#N/A	#N/A
																					Lrp3	#N/A	#N/A	#N/A
																					Cept1	#N/A	#N/A	#N/A
																					Ckap4	#N/A	#N/A	#N/A
																					Eif2b2	#N/A	#N/A	#N/A
																					Gkap1	#N/A	#N/A	#N/A
																					Akap8	#N/A	#N/A	#N/A
																					Ginm1	#N/A	#N/A	#N/A
																					Zswim7	#N/A	#N/A	#N/A
																					Clk2	#N/A	#N/A	#N/A
																					Ctbp2	#N/A	#N/A	#N/A
																					Pelo	#N/A	#N/A	#N/A
																					Fbxo32	#N/A	#N/A	#N/A
																					Rasgrp2	#N/A	#N/A	#N/A
																					Gosr2	#N/A	#N/A	#N/A
																					Jam2	#N/A	#N/A	#N/A
																					Gbas	#N/A	#N/A	#N/A
																					Nat9	#N/A	#N/A	#N/A
																					Tpp1	#N/A	#N/A	#N/A
																					mt-Tf	#N/A	#N/A	#N/A
																					Nip7	#N/A	#N/A	#N/A
																					Apopt1	#N/A	#N/A	#N/A
																					Cep68	#N/A	#N/A	#N/A
																					Cog1	#N/A	#N/A	#N/A
																					mt-Nd6	#N/A	#N/A	#N/A
																					Mcoln1	#N/A	#N/A	#N/A
																					Vprbp	#N/A	#N/A	#N/A
																					Slc38a3	#N/A	#N/A	#N/A
																					Epb4.1	#N/A	#N/A	#N/A
																					Thoc5	#N/A	#N/A	#N/A
																					Lyrm4	#N/A	#N/A	#N/A
																					Abtb1	#N/A	#N/A	#N/A
																					Tmem19	#N/A	#N/A	#N/A
																					Pts	#N/A	#N/A	#N/A
																					Arpc1b	#N/A	#N/A	#N/A
																					Tmem33	#N/A	#N/A	#N/A
																					Dedd	#N/A	#N/A	#N/A
																					Mdm2	#N/A	#N/A	#N/A
																					Med9	#N/A	#N/A	#N/A
																					Wbp1	#N/A	#N/A	#N/A
																					Rfxap	#N/A	#N/A	#N/A
																					Tmem42	#N/A	#N/A	#N/A
																					Stxbp4	#N/A	#N/A	#N/A
																					Snhg12	#N/A	#N/A	#N/A
																					Pold3	#N/A	#N/A	#N/A
																					Ubap1	#N/A	#N/A	#N/A
																					Asah1	#N/A	#N/A	#N/A
																					Tcof1	#N/A	#N/A	#N/A
																					Coasy	#N/A	#N/A	#N/A
																					C1qb	#N/A	#N/A	#N/A
																					Zcchc24	#N/A	#N/A	#N/A
																					Smim10l2a	#N/A	#N/A	#N/A
																					Ing3	#N/A	#N/A	#N/A
																					Ephb1	#N/A	#N/A	#N/A
																					Mbd1	#N/A	#N/A	#N/A
																					Rab3gap2	#N/A	#N/A	#N/A
																					Mrpl47	#N/A	#N/A	#N/A
																					Wash1	#N/A	#N/A	#N/A
																					Zbtb22	#N/A	#N/A	#N/A
																					mt-Ta	#N/A	#N/A	#N/A
																					Dus3l	#N/A	#N/A	#N/A
																					Tyw5	#N/A	#N/A	#N/A
																					Trp53rka	#N/A	#N/A	#N/A
																					Myl12a	#N/A	#N/A	#N/A
																					Yeats2	#N/A	#N/A	#N/A
																					Gjb6	#N/A	#N/A	#N/A
																					Pls1	#N/A	#N/A	#N/A
																					Snx21	#N/A	#N/A	#N/A
																					Mir124-2hg	#N/A	#N/A	#N/A
																					Serf1	#N/A	#N/A	#N/A
																					Epha10	#N/A	#N/A	#N/A
																					Gatad2a	#N/A	#N/A	#N/A
																					Ddx18	#N/A	#N/A	#N/A
																					B3glct	#N/A	#N/A	#N/A
																					Timm50	#N/A	#N/A	#N/A
																					Etfa	#N/A	#N/A	#N/A
																					Rhoq	#N/A	#N/A	#N/A
																					Kif1c	#N/A	#N/A	#N/A
																					Cpsf3	#N/A	#N/A	#N/A
																					Amfr	#N/A	#N/A	#N/A
																					Plekho1	#N/A	#N/A	#N/A
																					Slc36a4	#N/A	#N/A	#N/A
																					Nucb1	#N/A	#N/A	#N/A
																					Osbpl9	#N/A	#N/A	#N/A
																					Nphp1	#N/A	#N/A	#N/A
																					Ankrd34b	#N/A	#N/A	#N/A
																					Pik3r3	#N/A	#N/A	#N/A
																					Naa10	#N/A	#N/A	#N/A
																					Necab3	#N/A	#N/A	#N/A
																					Eif2a	#N/A	#N/A	#N/A
																					Syap1	#N/A	#N/A	#N/A
																					Tac1	#N/A	#N/A	#N/A
																					Chd1	#N/A	#N/A	#N/A
																					Dolk	#N/A	#N/A	#N/A
																					Cald1	#N/A	#N/A	#N/A
																					A230050P20Rik	#N/A	#N/A	#N/A
																					Epb4.1l2	#N/A	#N/A	#N/A
																					Pdia4	#N/A	#N/A	#N/A
																					Socs2	#N/A	#N/A	#N/A
																					Golim4	#N/A	#N/A	#N/A
																					Cog7	#N/A	#N/A	#N/A
																					Mboat7	#N/A	#N/A	#N/A
																					Nr4a1	#N/A	#N/A	#N/A
																					Mrps15	#N/A	#N/A	#N/A
																					Adprhl2	#N/A	#N/A	#N/A
																					Terf1	#N/A	#N/A	#N/A
																					A930005H10Rik	#N/A	#N/A	#N/A
																					Brd8	#N/A	#N/A	#N/A
																					Sdc3	#N/A	#N/A	#N/A
																					Slc41a1	#N/A	#N/A	#N/A
																					Cdpf1	#N/A	#N/A	#N/A
																					Paqr7	#N/A	#N/A	#N/A
																					Rnf44	#N/A	#N/A	#N/A
																					Dlgap3	#N/A	#N/A	#N/A
																					Flii	#N/A	#N/A	#N/A
																					Yipf2	#N/A	#N/A	#N/A
																					Slc27a1	#N/A	#N/A	#N/A
																					Max	#N/A	#N/A	#N/A
																					Slc33a1	#N/A	#N/A	#N/A
																					Scrn3	#N/A	#N/A	#N/A
																					Emc8	#N/A	#N/A	#N/A
																					Csf1r	#N/A	#N/A	#N/A
																					Gins4	#N/A	#N/A	#N/A
																					Ptprz1	#N/A	#N/A	#N/A
																					Ccdc58	#N/A	#N/A	#N/A
																					Dzip1	#N/A	#N/A	#N/A
																					Rgs9	#N/A	#N/A	#N/A
																					Surf4	#N/A	#N/A	#N/A
																					Impad1	#N/A	#N/A	#N/A
																					Gskip	#N/A	#N/A	#N/A
																					Ncapd3	#N/A	#N/A	#N/A
																					E2f4	#N/A	#N/A	#N/A
																					Cnst	#N/A	#N/A	#N/A
																					Pibf1	#N/A	#N/A	#N/A
																					Tmem97	#N/A	#N/A	#N/A
																					Txndc17	#N/A	#N/A	#N/A
																					Dcun1d2	#N/A	#N/A	#N/A
																					Sp4	#N/A	#N/A	#N/A
																					Acadvl	#N/A	#N/A	#N/A
																					Pard6a	#N/A	#N/A	#N/A
																					Shtn1	#N/A	#N/A	#N/A
																					Snapin	#N/A	#N/A	#N/A
																					Nr1h2	#N/A	#N/A	#N/A
																					Ubxn2b	#N/A	#N/A	#N/A
																					Rprd2	#N/A	#N/A	#N/A
																					Rab21	#N/A	#N/A	#N/A
																					Rundc1	#N/A	#N/A	#N/A
																					Crlf3	#N/A	#N/A	#N/A
																					2810468N07Rik	#N/A	#N/A	#N/A
																					Mrpl52	#N/A	#N/A	#N/A
																					Ttc5	#N/A	#N/A	#N/A
																					Gadd45g	#N/A	#N/A	#N/A
																					Slc16a1	#N/A	#N/A	#N/A
																					Kbtbd4	#N/A	#N/A	#N/A
																					Tmem237	#N/A	#N/A	#N/A
																					Apip	#N/A	#N/A	#N/A
																					Dnajb2	#N/A	#N/A	#N/A
																					Efcab2	#N/A	#N/A	#N/A
																					Med15	#N/A	#N/A	#N/A
																					Chpt1	#N/A	#N/A	#N/A
																					Supt4a	#N/A	#N/A	#N/A
																					H2-D1	#N/A	#N/A	#N/A
																					Rps16	#N/A	#N/A	#N/A
																					A230046K03Rik	#N/A	#N/A	#N/A
																					Rnh1	#N/A	#N/A	#N/A
																					Cacng4	#N/A	#N/A	#N/A
																					Lcorl	#N/A	#N/A	#N/A
																					Rnf111	#N/A	#N/A	#N/A
																					Psmb7	#N/A	#N/A	#N/A
																					Atg10	#N/A	#N/A	#N/A
																					Dmap1	#N/A	#N/A	#N/A
																					Ctnnbl1	#N/A	#N/A	#N/A
																					Rabl2	#N/A	#N/A	#N/A
																					Dgcr14	#N/A	#N/A	#N/A
																					Med4	#N/A	#N/A	#N/A
																					Rnf130	#N/A	#N/A	#N/A
																					Med29	#N/A	#N/A	#N/A
																					Mrps6	#N/A	#N/A	#N/A
																					Sys1	#N/A	#N/A	#N/A
																					Nek7	#N/A	#N/A	#N/A
																					Pdss2	#N/A	#N/A	#N/A
																					Hdac5	#N/A	#N/A	#N/A
																					Tmem176b	#N/A	#N/A	#N/A
																					Tmem47	#N/A	#N/A	#N/A
																					Ccdc39	#N/A	#N/A	#N/A
																					Spsb3	#N/A	#N/A	#N/A
																					Wls	#N/A	#N/A	#N/A
																					Vgll4	#N/A	#N/A	#N/A
																					Commd6	#N/A	#N/A	#N/A
																					Oat	#N/A	#N/A	#N/A
																					Cdc42se1	#N/A	#N/A	#N/A
																					Wasf3	#N/A	#N/A	#N/A
																					Nudt2	#N/A	#N/A	#N/A
																					Zfp386	#N/A	#N/A	#N/A
																					Smndc1	#N/A	#N/A	#N/A
																					Dpp8	#N/A	#N/A	#N/A
																					Sgk1	#N/A	#N/A	#N/A
																					Ccdc28b	#N/A	#N/A	#N/A
																					Gmpr2	#N/A	#N/A	#N/A
																					Hsdl2	#N/A	#N/A	#N/A
																					Psme1	#N/A	#N/A	#N/A
																					Mfap1a	#N/A	#N/A	#N/A
																					Top2b	#N/A	#N/A	#N/A
																					Ift52	#N/A	#N/A	#N/A
																					Zmpste24	#N/A	#N/A	#N/A
																					Gm2a	#N/A	#N/A	#N/A
																					AU019823	#N/A	#N/A	#N/A
																					Ahcyl2	#N/A	#N/A	#N/A
																					Pspc1	#N/A	#N/A	#N/A
																					Ube2d2a	#N/A	#N/A	#N/A
																					Aph1b	#N/A	#N/A	#N/A
																					Tmem134	#N/A	#N/A	#N/A
																					Cpq	#N/A	#N/A	#N/A
																					Fuca1	#N/A	#N/A	#N/A
																					Zcchc9	#N/A	#N/A	#N/A
																					Dut	#N/A	#N/A	#N/A
																					D19Bwg1357e	#N/A	#N/A	#N/A
																					Ehbp1l1	#N/A	#N/A	#N/A
																					Tdrkh	#N/A	#N/A	#N/A
																					Mrps27	#N/A	#N/A	#N/A
																					Uap1	#N/A	#N/A	#N/A
																					Slc12a2	#N/A	#N/A	#N/A
																					Tmem151b	#N/A	#N/A	#N/A
																					S100a13	#N/A	#N/A	#N/A
																					Tmem218	#N/A	#N/A	#N/A
																					Utp23	#N/A	#N/A	#N/A
																					Uck2	#N/A	#N/A	#N/A
																					Iah1	#N/A	#N/A	#N/A
																					Mier1	#N/A	#N/A	#N/A
																					H13	#N/A	#N/A	#N/A
																					Rnf4	#N/A	#N/A	#N/A
																					Ebp	#N/A	#N/A	#N/A
																					Idh2	#N/A	#N/A	#N/A
																					Cwf19l2	#N/A	#N/A	#N/A
																					Slc39a12	#N/A	#N/A	#N/A
																					Jade2	#N/A	#N/A	#N/A
																					Man2b1	#N/A	#N/A	#N/A
																					Nav3	#N/A	#N/A	#N/A
																					2210016F16Rik	#N/A	#N/A	#N/A
																					Fhad1	#N/A	#N/A	#N/A
																					Golga5	#N/A	#N/A	#N/A
																					Cep104	#N/A	#N/A	#N/A
																					Dpy19l1	#N/A	#N/A	#N/A
																					Tmub1	#N/A	#N/A	#N/A
																					H1f0	#N/A	#N/A	#N/A
																					Acadm	#N/A	#N/A	#N/A
																					Mak16	#N/A	#N/A	#N/A
																					Dock7	#N/A	#N/A	#N/A
																					Cc2d1b	#N/A	#N/A	#N/A
																					Cx3cr1	#N/A	#N/A	#N/A
																					Map3k2	#N/A	#N/A	#N/A
																					Cbfa2t2	#N/A	#N/A	#N/A
																					Rspry1	#N/A	#N/A	#N/A
																					Gm16586	#N/A	#N/A	#N/A
																					Igfbp5	#N/A	#N/A	#N/A
																					Pom121	#N/A	#N/A	#N/A
																					Ubap2	#N/A	#N/A	#N/A
																					Unc119	#N/A	#N/A	#N/A
																					Sdc2	#N/A	#N/A	#N/A
																					Elf2	#N/A	#N/A	#N/A
																					Zfp511	#N/A	#N/A	#N/A
																					Hmgn5	#N/A	#N/A	#N/A
																					Osgep	#N/A	#N/A	#N/A
																					Slc35a2	#N/A	#N/A	#N/A
																					Cep162	#N/A	#N/A	#N/A
																					Nt5c	#N/A	#N/A	#N/A
																					Gnpat	#N/A	#N/A	#N/A
																					Cox6a2	#N/A	#N/A	#N/A
																					Sox2	#N/A	#N/A	#N/A
																					Gmcl1	#N/A	#N/A	#N/A
																					Rabif	#N/A	#N/A	#N/A
																					Cyba	#N/A	#N/A	#N/A
																					Pgm2	#N/A	#N/A	#N/A
																					Stra13	#N/A	#N/A	#N/A
																					Hgs	#N/A	#N/A	#N/A
																					Vps16	#N/A	#N/A	#N/A
																					Tox	#N/A	#N/A	#N/A
																					Acss2	#N/A	#N/A	#N/A
																					Dgcr6	#N/A	#N/A	#N/A
																					Metrn	#N/A	#N/A	#N/A
																					Pigq	#N/A	#N/A	#N/A
																					AI854703	#N/A	#N/A	#N/A
																					Acbd4	#N/A	#N/A	#N/A
																					Zfp62	#N/A	#N/A	#N/A
																					Pigp	#N/A	#N/A	#N/A
																					Ncoa3	#N/A	#N/A	#N/A
																					Tsc22d4	#N/A	#N/A	#N/A
																					Gfod2	#N/A	#N/A	#N/A
																					Ctsz	#N/A	#N/A	#N/A
																					Tob1	#N/A	#N/A	#N/A
																					Triqk	#N/A	#N/A	#N/A
																					Clpp	#N/A	#N/A	#N/A
																					Fstl1	#N/A	#N/A	#N/A
																					Ptprg	#N/A	#N/A	#N/A
																					Zfp672	#N/A	#N/A	#N/A
																					Ppp1r16a	#N/A	#N/A	#N/A
																					Zfp266	#N/A	#N/A	#N/A
																					Ube2z	#N/A	#N/A	#N/A
																					Lasp1	#N/A	#N/A	#N/A
																					Jade1	#N/A	#N/A	#N/A
																					Scd1	#N/A	#N/A	#N/A
																					Mrps11	#N/A	#N/A	#N/A
																					Txlng	#N/A	#N/A	#N/A
																					Acyp2	#N/A	#N/A	#N/A
																					Snhg3	#N/A	#N/A	#N/A
																					Ppfibp2	#N/A	#N/A	#N/A
																					Fbf1	#N/A	#N/A	#N/A
																					Psmg2	#N/A	#N/A	#N/A
																					Cflar	#N/A	#N/A	#N/A
																					Sp3os	#N/A	#N/A	#N/A
																					1810043G02Rik	#N/A	#N/A	#N/A
																					Mdga2	#N/A	#N/A	#N/A
																					Hadha	#N/A	#N/A	#N/A
																					Psmg3	#N/A	#N/A	#N/A
																					Fbxo28	#N/A	#N/A	#N/A
																					Tmem161b	#N/A	#N/A	#N/A
																					Amn1	#N/A	#N/A	#N/A
																					Pcna	#N/A	#N/A	#N/A
																					Slc45a1	#N/A	#N/A	#N/A
																					Neurl4	#N/A	#N/A	#N/A
																					Inpp5f	#N/A	#N/A	#N/A
																					Nf1	#N/A	#N/A	#N/A
																					Dennd6a	#N/A	#N/A	#N/A
																					Nufip1	#N/A	#N/A	#N/A
																					Ring1	#N/A	#N/A	#N/A
																					Hnrnpf	#N/A	#N/A	#N/A
																					Wnk1	#N/A	#N/A	#N/A
																					Fam122a	#N/A	#N/A	#N/A
																					Polr1a	#N/A	#N/A	#N/A
																					0610037L13Rik	#N/A	#N/A	#N/A
																					Rgl2	#N/A	#N/A	#N/A
																					Slc25a39	#N/A	#N/A	#N/A
																					Mt2	#N/A	#N/A	#N/A
																					Klc4	#N/A	#N/A	#N/A
																					Aif1	#N/A	#N/A	#N/A
																					Ly6a	#N/A	#N/A	#N/A
																					Commd4	#N/A	#N/A	#N/A
																					Slc16a6	#N/A	#N/A	#N/A
																					1110059G10Rik	#N/A	#N/A	#N/A
																					Mtss1l	#N/A	#N/A	#N/A
																					Fryl	#N/A	#N/A	#N/A
																					Cox20	#N/A	#N/A	#N/A
																					Mzt2	#N/A	#N/A	#N/A
																					Sbsn	#N/A	#N/A	#N/A
																					Tsr3	#N/A	#N/A	#N/A
																					Minpp1	#N/A	#N/A	#N/A
																					Helz	#N/A	#N/A	#N/A
																					Tsga10	#N/A	#N/A	#N/A
																					Btg2	#N/A	#N/A	#N/A
																					Slc39a13	#N/A	#N/A	#N/A
																					Larp1b	#N/A	#N/A	#N/A
																					Lta4h	#N/A	#N/A	#N/A
																					Tmed7	#N/A	#N/A	#N/A
																					2810013P06Rik	#N/A	#N/A	#N/A
																					Prkar2b	#N/A	#N/A	#N/A
																					Traf3ip1	#N/A	#N/A	#N/A
																					Rnf114	#N/A	#N/A	#N/A
																					Nhp2l1	#N/A	#N/A	#N/A
																					Tmem107	#N/A	#N/A	#N/A
																					1500011B03Rik	#N/A	#N/A	#N/A
																					Vegfb	#N/A	#N/A	#N/A
																					Efna5	#N/A	#N/A	#N/A
																					Ttll11	#N/A	#N/A	#N/A
																					Tspan33	#N/A	#N/A	#N/A
																					Sntb2	#N/A	#N/A	#N/A
																					Uckl1	#N/A	#N/A	#N/A
																					Slc25a25	#N/A	#N/A	#N/A
																					Polr2l	#N/A	#N/A	#N/A
																					Cadps2	#N/A	#N/A	#N/A
																					Vhl	#N/A	#N/A	#N/A
																					Fam204a	#N/A	#N/A	#N/A
																					Cr1l	#N/A	#N/A	#N/A
																					Poldip2	#N/A	#N/A	#N/A
																					Anapc4	#N/A	#N/A	#N/A
																					Trnau1ap	#N/A	#N/A	#N/A
																					Rfc3	#N/A	#N/A	#N/A
																					Gsta4	#N/A	#N/A	#N/A
																					Trim26	#N/A	#N/A	#N/A
																					Chkb	#N/A	#N/A	#N/A
																					Anapc13	#N/A	#N/A	#N/A
																					Golph3	#N/A	#N/A	#N/A
																					Mars	#N/A	#N/A	#N/A
																					Adssl1	#N/A	#N/A	#N/A
																					Myo10	#N/A	#N/A	#N/A
																					Cdyl	#N/A	#N/A	#N/A
																					Xab2	#N/A	#N/A	#N/A
																					5430405H02Rik	#N/A	#N/A	#N/A
																					Slc6a7	#N/A	#N/A	#N/A
																					Dguok	#N/A	#N/A	#N/A
																					Prkag1	#N/A	#N/A	#N/A
																					Prdx4	#N/A	#N/A	#N/A
																					Tcta	#N/A	#N/A	#N/A
																					Smim11	#N/A	#N/A	#N/A
																					Ei24	#N/A	#N/A	#N/A
																					Qars	#N/A	#N/A	#N/A
																					Ercc5	#N/A	#N/A	#N/A
																					St7l	#N/A	#N/A	#N/A
																					Tmem245	#N/A	#N/A	#N/A
																					Smim1	#N/A	#N/A	#N/A
																					Palmd	#N/A	#N/A	#N/A
																					1700001L19Rik	#N/A	#N/A	#N/A
																					Kdm6a	#N/A	#N/A	#N/A
																					Edil3	#N/A	#N/A	#N/A
																					Fam132a	#N/A	#N/A	#N/A
																					Prr13	#N/A	#N/A	#N/A
																					Polg	#N/A	#N/A	#N/A
																					Tsfm	#N/A	#N/A	#N/A
																					4833420G17Rik	#N/A	#N/A	#N/A
																					Lman2	#N/A	#N/A	#N/A
																					Ocrl	#N/A	#N/A	#N/A
																					Fbxo38	#N/A	#N/A	#N/A
																					Rpp25	#N/A	#N/A	#N/A
																					Il6st	#N/A	#N/A	#N/A
																					Mest	#N/A	#N/A	#N/A
																					L3mbtl3	#N/A	#N/A	#N/A
																					Bysl	#N/A	#N/A	#N/A
																					Prkrip1	#N/A	#N/A	#N/A
																					Arhgap17	#N/A	#N/A	#N/A
																					Hccs	#N/A	#N/A	#N/A
																					Kansl3	#N/A	#N/A	#N/A
																					Plekhm2	#N/A	#N/A	#N/A
																					Fuca2	#N/A	#N/A	#N/A
																					Wwox	#N/A	#N/A	#N/A
																					Dnajc3	#N/A	#N/A	#N/A
																					Mdk	#N/A	#N/A	#N/A
																					Whamm	#N/A	#N/A	#N/A
																					Jtb	#N/A	#N/A	#N/A
																					Agps	#N/A	#N/A	#N/A
																					Ech1	#N/A	#N/A	#N/A
																					Gart	#N/A	#N/A	#N/A
