# Supplementary material for: CoSTA: unsupervised convolutional neural network learning for spatial transcriptomics analysis
Source: BMC Bioinformatics. 2021 Aug 9;22:397. doi: 10.1186/s12859-021-04314-1 (PMC8351440; doi:10.1186/s12859-021-04314-1)
Supplement: Supplementary file 17 — Additional file 17. Supplementary Table 5: List of genes in each cluster derived by CoSTA from the 2-week Slide-seq data, as shown in Figure 4D. [file 12859_2021_4314_MOESM17_ESM.xlsx]

## Sheet: Cluster0
Cdkn1b
Vps13c
Hap1
Wbscr17
Scn3b
Pitpnm2
Gm26917
Marcksl1
Jph1
Vav3
Slc17a6
C1ql2
Sema5a
Nr3c2
Prox1
Rasl10a
Limd2
Plk5
Ahcyl2
Epha7
Tcf7l2
Fam163b
Vamp1
Dock10

## Sheet: Cluster1
Gpm6b
Ssb
Lmo4
Prdx2
6330403K07Rik
Gria3
Cmip
Ppp1r9a
Rtf1
Vamp2
Snap47
Arpp19
Ensa
Cfap36
Ube2k
Pdap1
Rsrp1
Tuba1b
Rabep1
Acot7
Zc3h13
Chd3os
Syngr1
Mapt
Eid1
Nrn1
Rgs4
Zranb2
2210016L21Rik
Zfand5
Eif5b
Mapk10
Atp5o
Ntm
Prkcb
Zmynd11
Psmc1
Basp1
Fam168a
Oxct1
Rufy3
Apba2
Ndufb9
Cdk5r1
Ghitm
Ndufa10
Ppig
Atp5c1
Aplp1
Ndrg2
Scd2
Srsf11
Tagln3
Sbno1
Uqcc2
Pde1a
Psma7
Prrc2c
Peg3
Sltm
Ldha
Soga3
Phactr1
Tuba4a
Ankrd12
Srrm2
Myo5a
Strbp
Klf9
Egr1
Ntrk2
Zfr
Map1a
Luc7l3
Kif21a
Stmn1
R3hdm1
Sptbn1
Fam171b
Eef1a2
Atp6v0e2
Rock2
Ptprn
Mphosph8
Nars
Rbm25
Zfp365
Sncb
Rangap1
Ttyh1
S100b
Sf3b1
Plcb1
Pcmt1
Gda
Ncl
Rph3a
Klc1
Mdh2
Atp1a2
Srpk2
Tmem50a
Sars
Nefm
Rrp1
Son
Pgm2l1
Nrxn2
Cplx1
Eif3c
Ctsb
Ddx24
Dlgap1
Cbx5
Prkar1b
Scn1b
Elavl4
Prkacb
Atp2b2
B2m
Lpgat1
Ndrg3
3110035E14Rik
Dclk1
Gnb1
Trim37
Sult4a1
mt-Tp
Fam81a
Pak1
Kifap3
Gabra1

## Sheet: Cluster2
Hint1
Cox7b
Stmn2
Hnrnpa2b1
Atp5f1
Gpm6a
Snrpn
Glul
Nucks1
Sec62
Thy1
Uqcr10
Rps14
Sept7
Slc1a2
Nrsn1
Dbi
Calm1
Napb
Hsp90ab1
Rbfox3
Malat1
Bex2
Nrgn
Pfn2
Tcf25
Dynlrb1
Atp5k
Aldoa
Pura
Ndufa1
Canx
Ttc3
Ahi1
Chchd10
Psap
Gas5
Cox6a1
Actb
Meg3
Map7d2
Pcsk1n
Mdh1
Rbm39
Ttr
Atp5a1
Aldoc
Calm2
Zwint
mt-Nd4
Gap43
Serbp1
Atp5j2
Cplx2
Cox5b
Cdc42
Atp5b
Atp5g3
Rtn4
Atxn7l3b
Rab6b
Ckb
Celf4
Ptms
Mbp
2900011O08Rik
Tmsb4x
Calm3
Kif5a
Enpp2
Calr
mt-Cytb
Clu
Chn1
Chchd2
Ndufa4
Fkbp1a
Ndufc1
Atp6v0b
Ndufb8
Pafah1b1
Rps21
Skp1a
Fbxw7
Mt1
Camk2a
mt-Nd5
Rpl41
Ywhae
Csnk1a1
Fkbp3
Zmat2
Pja2
Atp2b1
Gabarapl1
Hspa8
Atp6v1g2
Ngfrap1
Tspan7
Rpl35a
Osbpl1a
Cox7a2
Tcf4
Map1b
Itm2b
Eef1a1
Rgs7bp
Arl6ip1
Syt11
Cox8a
Apoe
Mef2c
Myl12b
Psip1
Eif1
Pkm
Ncor1
mt-Co1
Ndufa5
Uchl1
Sub1
Ndufv3
Nap1l5
Prnp
Ndufa12
Cox6c
Prkce
Uqcrq
Rplp1
Ubb
Ptgds
mt-Nd2
2010107E04Rik
Ldhb
Atp5e
Ypel3
Cck
Anp32a
Tuba1a
Ywhab
Dynll2
Sparcl1
Nme1
Tceb2
Frrs1l
Mllt11
mt-Nd1
Hsp90aa1
Mt3
Ncald
Cst3
Rpl8
Bsg
Atp5h
Arpc2
Vsnl1
G3bp2
Camk2n1
Rps3
Rpl4
Rps5
mt-Rnr2
Stmn3
App
Rtn1
Kif1b
Syt1
Atp1b1
Car2
Plp1
Rpl13a
Zcchc18
Ubl5
Gng3
Slc25a3
Slc25a5
Tspyl4
Atp6v1e1
Serinc1
Ndrg4
Atp6v1a
Fth1
Map2
Nsf
Cox6b1
Atrx
Snhg11
Atp6v1d
mt-Rnr1
Gnao1
Tmem30a
Uqcr11
Cacnb4
Ppp3ca
Pcp4
Rab14
Ptn
Ndufa13
Rtn3
Nefl
Itm2c
Ndufa3
Tpi1
Cox5a
Slc25a4
Gnas
Hsp90b1
Mir6236
Atp5j
Rab3a
Gsk3b
Cpe
Rn18s-rs5
Purb
Tax1bp1
Atpif1
Prdx5
Ube2b
Pnisr
Dnaja1
Matr3
Dnm1
Snap25
Rab6a
Cox4i1
Arpp21
Gria2
Ywhag

## Sheet: Cluster3
Trf
Xpnpep3
Ppp1r1b
Sox5
Gcnt2
Tmem98
Cryab
Phactr2
Otx2
Acaa2
Atox1
Ifi27
Qdpr
Haus2
Ccnd2
Slc31a1
Crhbp
Gpr88
Hist1h2bc
Cnp
Itpk1
Col1a2
Igfbp2
Etfb
Tnfaip8
Ranbp9
Slco1c1
Plin3
Elovl7
Krt12
Ctsd
Pcp4l1
Ctss
Tesk1
Kl
Kcnj13
Mgp
S100a1
Tbc1d9
Pltp
Cd59a
Calml4
Ccdc66
Cab39l
Gas6
Nwd2
Clic6
Mal
Nnat
Igf2
Folr1
Fxyd1
1500015O10Rik
Slc16a6
Prlr
Car14
Pbxip1
Hemk1
Igfbp7
Ier3
Cldn11
C1qb
Stk39
Cd63
Ezr
Aldh2
Cox8b
C1qc
Rbp1
Vat1l
Slc16a2
Vim
Gfap
Tgfb2
Lyz2
Lars2
Spint2
Ctnnal1
Npc2
Dcn
Trpm3
Calb2
Mag
Cdkn1c
Gng5
Sh3d19
Sostdc1
Vamp8
Pvrl3

## Sheet: Cluster4
Cpne6
Grin2a
Mycbp2
Arpc1a
Enc1
Xist
Wasf1
Gnaq
Hpca
Zeb2
Epha4
Neurod6
Olfm1
Camk2b
Gria1
Herc1
Grin2b
Syn2
Auts2
Ubxn4
Nptx1
Erc2
Thra
Zbtb20
Kalrn
Bcl11b
Cnih2
Celf2
Gng2
Camta1
Sh3bgrl3
Rab2a
Lppr2
Arf3
Syne1
Epha5
Cpne4
Trim2
Ddx5
Synj1
Sepw1
Ogfrl1
Pnmal2
Zbtb18
Nrxn1
Tubb2a
Rap1gds1
2010300C02Rik
Wipf3
Arpc5
Stxbp6
Schip1
Sirt3
Pfn1
Mrfap1
Chgb
Cfl1
Npm1
Nfib
Ywhaz
Ncdn
Cacna1e
Ppp3r1
Atp1a3
Btbd9
Cttnbp2
Ap2a2
Ppfia2
Kif5c
Ndufb7
Ppp3cb
Ank3
Brinp1
Camkk1
Mapk1
Capza2
Gabra5
Nell2
Bdnf
Nbea
Napa
Ywhah
Dynll1
Ncam1
Abr
Ptk2b
Rbfox1
Fam131a
Rnf112
Neurod2
Nptxr
Ak5
Snca
Cadm2

## Sheet: Cluster5
Dlgap4
Atl1
Dgkz
Ktn1
Prkcz
Ndfip2
Rora
Ccl27a
Cdc5l
Fnbp1l
Plcb4
Pik3r1
Pmm1
Chga
Cdk11b
D430041D05Rik
Sv2b
Ccdc186
Arhgap32
Phf3
Psmd2
Mgll
Pin1
Meis2
Rims2
Srrm3
Golga4
Snw1
Nemf
Thoc2
Clasp2
Rims1
R3hdm2
Tubb4b
Htatsf1
Ttc9b
Glrx2
Cabp1
Nr3c1
Ddx1
Stau2
Map9
Foxp1
1700025G04Rik
Sept11
Pacsin1
Scn1a
Cacng2
Ankrd11
Cxxc5
Zfp148
Cep290
Smarcc1
Rap2a
Pip5k1c
Itpr1
Hlf
Hpcal4
Nlk
Phactr3
Tbl1x
Flywch1
Fam107a
Oxr1
Rapgef4
Btbd10
Emc4
Slc1a3
Nos1ap
Car10
Pcdh7
Satb1
Clstn3
Srp72
Stx1a
Akap8l
Rabl6
Nap1l2
Necap1
Rufy2
Slc39a10
Nktr
Kcnb1
Pcdh9
Gabra3
Chd5
Kcna2
Gpbp1
Bend6
Sgtb
Scrn1
Cfdp1
Homer1
Cobl
Lingo1
Asap1
Pak1ip1
Dnajc21
Wdr26
A830010M20Rik
Add1
Lin7a
Tia1
Usp7
Gm10419
Esf1
Epb4.1l3
Apc
Camkk2
Rcan2
Smap1
Elavl3
Igfbp6
Prpf40b
Nudt4
Ppap2b
Tsnax
Fgf12
Luc7l
Ube2r2
Serpine2
Lamp5
Fabp3
Kif3a
Zfp91
Pfkm
Ndufaf2
Camk2g
Ldb2
